# Supplementary material for: From dusk till dawn: the Arabidopsis thaliana sugar starving responsive network
Source: Front Plant Sci. 2014 Sep 22;5:482. doi: 10.3389/fpls.2014.00482 (PMC4170100; doi:10.3389/fpls.2014.00482)
Supplement: Supplementary file 1 [file DataSheet1.XLSX]

## Sheet: net S3
Supplemental Data Sheet 1. Two hundred and twenty genes of the SSR network overexpressed at dawn in at least one of the mutants.
					dusk				dawn
Biological Process	AGI code	gene name	nombre minimal of neighbors	Function	adg1	be2 be3	adg1 be2 be3		adg1	be2 be3	adg1 be2 be3
amino acid binding	At2g39570	ACR9	100	ACT domain-containing protein
amino acid catabolism	At5g07440	GDH2	2	glutamate dehydrogenase
amino acid transport	At2g40420		100	amino acid transporter
arginine and ornithine catabolism	At5g46180	DELTA-OAT	2	ornithine delta-aminotransferase
asparagine metabolism	At3g47340	ASN1	2	asparagine synthetase
BCAA degradation	At1g03090	MCCA sub1	25	3-methylcrotonyl-CoA carboxylase
BCAA degradation	At1g55510	DIN4	2	branched-chain alpha-keto acid dehydrogenase E1 beta subunit
BCAA degradation	At3g06850	BCKDH E2	2	branched chain alpha-keto acid dehydrogenase E2 subunit
BCAA degradation	At3g13450	BCKDH E1β	2	branched-chain alpha-keto acid dehydrogenase E1 beta subunit
BCAA degradation	At3g45300	IVD	100	isovaleryl-CoA-dehydrogenase
BCAA degradation	At4g34030	MCCB sub2	2	3-methylcrotonyl-CoA carboxylase
binding	At1g24440		2	zinc finger protein
binding	At2g04690		2	flavin mononucleotide binding
binding	At2g17450		2	zinc finger (C3HC4-type RING finger) protein
binding	At2g36320		2	zinc finger (AN1-like) protein
binding	At2g39310		2	jacalin related lectin
binding	At3g02340		2	zinc finger (C3HC4-type RING finger) protein
binding	At3g10770		2	nucleic acid binding
binding	At3g47160		2	zinc finger protein
binding	At4g23450		2	zinc finger (C3HC4-type RING finger) protein
binding	At4g36860		2	zinc finger protein
binding	At5g18650		2	zinc finger (C3HC4-type RING finger) protein
binding	At5g22920		2	zinc finger (C3HC4-type RING finger) protein
binding	At5g42940		2	zinc finger (C3HC4-type RING finger) protein
carbohydrate metabolism	At1g18270		2	ketose-bisphosphate aldolase
carbohydrate metabolism	At5g51970		2	sorbitol dehydrogenase
carbohydrate transport	At1g77210		25	galactose transporter
carbohydrate transport	At4g02050	STP7	2	carbohydrate transporter
carotenoid biosynthesis	At1g06570	PDS1	2	p-hydroxyphenylpyruvate dioxygenase
cell cycle	At1g12360	KEU	2	Sec1 protein
cell cycle	At2g32710	KRP4	2	Kip-related protein
cell cycle	At3g12400	ATELC	2	ubiquitin-binding protein
cell cycle	At5g56180	ARP8	2	actin-related protein
cell redox homeostasis	At1g03850		2	glutaredoxin
cell redox homeostasis	At1g54100	ALDH7B4	2	aldehyde dehydrogenase
cell redox homeostasis	At2g25080	ATGPX1	2	glutathione peroxidase
cell redox homeostasis	At2g37130		100	peroxidase
cell redox homeostasis	At3g10020		2	unknown protein
cell redox homeostasis	At5g10860	CBSX3	100	CBS domain-containing protein
cell redox homeostasis	At5g18600		2	glutaredoxin
cell wall metabolism	At1g12780	UGE1	25	UDP-glucose4-epimerase/UDP-galactose4-epimerase
cell wall metabolism	At2g01850	EXGT-A3	2	endo-xyloglucan transferase
cell wall metabolism	At2g28110	IRX7	2	glycosyltransferase family 47
cell wall metabolism	At3g13750	BGAL1	2	beta-galactosidase
cell wall metabolism	At3g52840	BGAL2	2	beta-galactosidase
cell wall metabolism	At3g60140	DIN2	2	beta-glucosidase
cell wall metabolism	At5g20250	DIN10	2	glycoside hydrolase family 36
cell wall metabolism	At5g49360	BXL1	25	beta-xylosidase
cell wall metabolism	At5g56870	BGAL4	25	beta-galactosidase
cell wall metabolism	At5g57655		25	xylose isomerase
chromatine remodeling	At1g04400	ATPHH1	2	blue light photoreceptor
development	At2g15890	MEE14	2	maternal effect embryo arrest
development	At2g17500		2	auxin efflux carrier family protein
development	At3g49780	ATPSK4	2	Phytosulfokine 3 precursor
fatty acid beta-oxidation	At1g76150	ECH2	2	enoyl-CoA hydratase
fatty acid beta-oxidation	At2g33150	PED1	2	3-ketoacyl-CoA thiolase
fatty acid beta-oxidation	At2g42790	CSY3	2	citrate synthase
fatty acid beta-oxidation	At3g51840	ACX4	100	short-chain acyl-CoA oxidase
fatty acid beta-oxidation	At5g65110	ACX2	2	acyl-CoA oxidase
gas exchange	At1g58180	BCA6	2	carbonic anhydrase
glutamine metabolism	At1g15040		2	glutamine amidotransferase
glycolate metabolism	At2g38400	AGT3	2	AGT3 alanine-glyoxylate transaminase
glyoxal degradation	At1g15380	GLYI4	2	Lactoylglutathione lyase / glyoxalase I
glyoxal degradation	At1g53580	GLX2-3	2	glyoxalase II
glyoxal degradation	At3g14990		2	glyoxalase (homolog of animal DJ-1)
lipid catabolism	At5g04040	SDP1	100	triacylglycerol lipase
lipid catabolism	At5g18630		25	triacylglycerol lipase
lipid metabolism	At2g34500	CYP710A1	2	C22-sterol desaturase
lipid metabolism	At3g51730		2	saposin B domain-containing protein
lipid metabolism	At4g19860		2	phospholipase A
lipid metabolism	At5g16120		2	hydrolase
lipid metabolism	At5g41080	GDPD2	2	glycerophosphodiester phosphodiesterase
lipid metabolism	At5g59420	ORP3C	2	oxysterol binding
lysine metabolism	At4g33150	LKR	2	lysine-ketoglutarate reductase
membrane trafficking	At1g72150	PATL1	2	transporter phosphoglyceride transfer protein
metabolism	At1g21920		2	phosphatidylinositol-4-phosphate 5-kinase
metabolism	At1g30730		2	FAD-binding domain-containing protein
metabolism	At1g69526		2	S-adenosylmethionine-dependent methyltransferase
metabolism	At2g01490		2	phytanoyl-CoA dioxygenase
metabolism	At2g29330	TRI	2	tropine reductase
metabolism	At3g48990		2	AMP-dependent synthetase and ligase
metabolism	At4g34138	UGT73B1	2	UDP-glycosyltransferase
metabolism	At5g63620		2	oxidoreductase, zinc-binding dehydrogenase
nuclear mRNA splicing	At3g13200	EMB2769	2	Cwf15/Cwc15 cell cycle control protein
nucleus import	At1g43700	VIP1	2	VirE2-interacting protein
phenylpropanoid biosynthesis	At1g22640	MYB3	2	MYB-type transcription factor
photomorphogenesis	At4g36730	GBF1	2	bzip transcription factor
potassium channel	At2g24240		2	voltage-gated potassium channel
proline metabolism	At3g30775	ERD5	2	proline oxidase
protein folding	At1g80920	J8	100	DNAJ-chloroplast-targeted chaperone
protein folding	At4g13830	J20	2	DNAJ-chloroplast-targeted chaperone
protein folding	At4g36040	J11	2	DNAJ-chloroplast-targeted chaperone
protein phospho/dephospho	At1g04440	CKL13	2	casein kinase like protein
protein phospho/dephospho	At1g06700		2	serine/threonine protein kinase
protein phospho/dephospho	At1g25230		2	serine/threonine phosphatase
protein phospho/dephospho	At1g53570	MAP3KA	2	MEK kinase
protein phospho/dephospho	At1g72710	CKL2	2	casein kinase like protein
protein phospho/dephospho	At2g23450		2	protein kinase
protein phospho/dephospho	At2g30360	CIPK11	2	SOS2-like protein kinase
protein phospho/dephospho	At3g51370		2	protein phosphatase type 2C
protein phosphorylation	At4g38470	STY46	100	protein kinase
protein transport	At5g16880		2	VHS domain-containing protein
proteolysis	At1g17860		2	trypsin and protease inhibitor / Kunitz protein
proteolysis	At1g56700		2	pyrrolidone-carboxylate peptidase
proteolysis	At1g73260	ATKTI1	2	trypsin and protease inhibitor / Kunitz protein
proteolysis	At1g80440	KMD1	25	kelch repeat-containing F-box protein
proteolysis	At2g22980	SCPL13	2	serine carboxypeptidase
proteolysis	At3g17000	UBC32	2	ubiquitin conjugating enzyme
proteolysis	At3g19390		2	cysteine-type endopeptidase
proteolysis	At3g46510	ATPUB13	2	ubiquitin-protein ligase
proteolysis	At4g21810	DER2.1	2	DERLIN-2.1
proteolysis	At5g19120		2	aspartic-type endopeptidase
proteolysis	At5g57900	SKIP1	2	SCF (Skp1-cullin-F-box) ubiquitin ligase
pyrimidine base biosynthesis	At3g17810	PYD1	2	dihydroorotate dehydrogenase
regulation of translation	At1g21760		2	F-box protein
reponse to ABA	At1g74840		2	myb transcription factor
reponse to ABA	At3g06380	TLP9	2	TUBBY-like protein
reponse to ABA	At4g27410	ANAC072	2	NAC transcription factor
reponse to ABA	At5g08350		2	ABA-responsive protein
reponse to ABA	At5g61590		2	ERF/AP2 transcription factor
response to stress	At3g06420	APG8h	2	microtubule binding
response to stress	At4g16520	APG8f	2	microtubule binding protein
response to stress	At4g37530		2	peroxidase
response to stress	At5g28050		2	cytidine/deoxycytidylate deaminase
RNA/DNA metabolism	At2g42890	AML2	2	mei2-like protein
secretory pathway	At1g16240	SYP51	2	syntaxin
secretory pathway	At2g36900	MEMB11	2	SNARE protein membrin
secretory pathway	At4g03510	ATRMA1	2	RING Membrane-Anchor E3 Ubiquitin Ligase Homolog
secretory pathway	At5g35200		2	epsin N-terminal homology (ENTH) domain-containing protein
senescence	At2g21045		2	senescence-associated protein
senescence	At4g35770	DIN1	2	senescence-associated protein
signal transduction	At1g09570		2	PHYA (PHYTOCHROME A)
signal transduction	At2g02710	PLPB	100	blue light receptor protein
signal transduction	At5g44790	RAN1	2	ATP dependent copper transporter
signal transduction	At1g06400	ARA-2	2	small GTP-binding protein
signal transduction	At4g29950		2	microtubule-associated protein
snrk1 signaling	At2g40000	ATHSPRO2	2	ARABIDOPSIS ORTHOLOG OF SUGAR BEET HS1 PRO-1 2
snrk1 signaling	At3g48530	KING1	2	SNF1-related protein kinase regulatory subunit
snrk1 signaling	At5g21170	KINβ1	25	SnRK1 kinase beta-subunit
storage lipid transport	At3g22620		2	seed storage/lipid transfer protein (LTP)
sulfate assimilation	At5g43780	APS4	2	sulfate adenylyltransferase
terpenoid biosynthesis	At5g48110		2	terpene synthase
transcription regulation	At1g13450		2	Potential natural antisense gene
transcription regulation	At1g21450	SCL1	2	scarecrow-like transcription factor
transcription regulation	At1g71030	ATMYBL2	25	myb transcription factor
transcription regulation	At1g79700		2	ovule development protein
transcription regulation	At2g26430	RCY1	2	cyclin-dependent protein kinase regulator
transcription regulation	At2g47270	UPBEAT1	100	transcription factor
transcription regulation	At3g16857	ARR1	2	transcription factor
transcription regulation	At3g29035	ANAC059	2	transcription factor
transcription regulation	At3g51910	AT-HSFA7A	2	Heat Stress Transcription Factor
transcription regulation	At5g49450	ATBZIP1	25	bZIP transcription factor
trehalose metabolism	At1g23870	TPS9	100	trehalose-6-phosphate synthase
trehalose metabolism	At1g70290	TPS8	25	trehalose-6-phosphate synthase
trehalose metabolism	At2g18700	TPS11	25	trehalose-6-phosphate synthase
unknown	At1g03610		25	unknown protein
unknown	At1g07040		2	uncharacterized protein
unknown	At1g10140		2	uncharacterized protein
unknown	At1g10150		2	phloem protein
unknown	At1g11380		2	uncharacterized protein
unknown	At1g15670		2	kelch repeat-containing F-box protein
unknown	At1g19530		2	uncharacterized protein
unknown	At1g21680		2	uncharacterized protein
unknown	At1g21780		2	BTB/POZ domain-containing protein
unknown	At1g22930		2	T-complex protein 11
unknown	At1g23390		25	kelch repeat-containing F-box protein
unknown	At1g25400		2	uncharacterized protein
unknown	At1g27290		25	unknown protein
unknown	At1g28330	DRM1	25	dormancy-associated protein
unknown	At1g33050		2	uncharacterized protein
unknown	At1g53400		2	uncharacterized protein
unknown	At1g54740		2	uncharacterized protein
unknown	At1g56220		25	dormancy-associated protein
unknown	At1g68440		2	uncharacterized protein
unknown	At1g80180		2	uncharacterized protein
unknown	At2g03310		2	uncharacterized protein
unknown	At2g05540		2	glycine-rich protein
unknown	At2g20670		2	uncharacterized protein
unknown	At2g21240		2	uncharacterized protein
unknown	At2g24550		2	uncharacterized protein
unknown	At2g25200		2	uncharacterized protein
unknown	At2g27830		2	uncharacterized protein
unknown	At2g30600		2	BTB/POZ domain-containing protein
unknown	At2g31945		2	uncharacterized protein
unknown	At2g32150		100	uncharacterized protein
unknown	At2g33830	DRM2	25	dormancy-associated protein
unknown	At2g36220		2	uncharacterized protein
unknown	At2g37750		2	uncharacterized protein
unknown	At2g38820		2	uncharacterized protein
unknown	At2g46220		2	uncharacterized protein
unknown	At3g04350		2	uncharacterized protein
unknown	At3g06080		2	uncharacterized protein
unknown	At3g07350		2	uncharacterized protein
unknown	At3g13062		2	uncharacterized protein
unknown	At3g14280		2	uncharacterized protein
unknown	At3g15450		25	unknown protein
unknown	At3g15630		2	uncharacterized protein
unknown	At3g20340		2	unknown protein
unknown	At3g49790		2	uncharacterized protein
unknown	At3g49940	LBD38	2	LOB domain-containing protein
unknown	At3g59940		2	uncharacterized protein
unknown	At3g61060	ATPP2-A13	25	phloem protein 2-A13
unknown	At3g61260		2	remorin
unknown	At3g62650		2	uncharacterized protein
unknown	At4g00355		2	uncharacterized protein
unknown	At4g13530		2	uncharacterized protein
unknown	At4g28040		100	uncharacterized protein
unknown	At4g28300		100	uncharacterized protein
unknown	At4g35750		2	SEC14 cytosolic factor family protein
unknown	At5g02160		2	uncharacterized protein
unknown	At5g09440	EXL4	2	EXORDIUM LIKE 4
unknown	At5g14120		2	nodulin
unknown	At5g16110		2	uncharacterized protein
unknown	At5g19860		2	uncharacterized protein
unknown	At5g23340		2	uncharacterized protein
unknown	At5g26740		2	uncharacterized protein
unknown	At5g45360		2	F-box protein
unknown	At5g58375		2	uncharacterized protein
unknown	At5g59960		2	uncharacterized protein
unknown	At5g60680		2	uncharacterized protein

## Sheet: start set
						adg1-1J	ABB-J	be2be3J		adg1-Nuit	abb-Nuit	be2be3N
		Pathway	AGI code	gene name	Tair annotation	evening				morning			Reference
1		Proline catabolism	At3g30775	ERD5	proline dehydrogenase								Hanson et al, 2008
2		Ala and asp metabolism	At3g47340	ASN1	asparagine synthetase								Hanson et al, 2008
3			At3g45300	IVD	isovaleryl-CoA-dehydrogenase								Binder et al, 2007
4		BCAA degradation	At3g13450	BCKDH E1β	BC alpha-keto acid dehydrogenase								Binder et al, 2007
5			At3g06850	BCKDH E2	BC alpha-keto acid dehydrogenase								Binder et al, 2007
6			At1g03090	MCCA sub1	3-methylcrotonyl-CoA carboxylase								Binder et al, 2007
7			At4g34030	MCCB sub2	3-methylcrotonyl-CoA carboxylase								Binder et al, 2007
9		Glutamate metabolism	At5g07440	GDH2	glutamate dehydrogenase 2								Miyashita et al, 2008
10		Cell wall metabolism	At5g56870	BGAL4	beta-galactosidase								Lee et al, 2007
11			At5g49360	BXL1	glycosyl hydrolase family 3								Lee et al, 2007
12		Trehalose metabolism	At2g18700	TPS11	trehalose-6-phosphate synthase								Kolbe et al, 2005
13			At1g70290	TPS8	trehalose-6-phosphate synthase								Kolbe et al, 2005
14		Dormancy	At1g28330	DRM1	dormancy-associated protein								Gonzali et al 2006
