# Supplementary material for: From dusk till dawn: the Arabidopsis thaliana sugar starving responsive network
Source: Front Plant Sci. 2014 Sep 22;5:482. doi: 10.3389/fpls.2014.00482 (PMC4170100; doi:10.3389/fpls.2014.00482)
Supplement: Supplementary file 2 [file DataSheet2.XLSX]

## Sheet: S3 promomer_TTATC
Supplemental Data Sheet 2. Cis-acting promoter elements detected by PROMOMER. Total occurrence an localization of TTATC in each promoter.
AGI id	total	av-diff	offsets
AT1G25230	4	229	297	318	907	986
AT1G18270	1	0	832
AT1G80920	1	0	995
AT1G13450	1	0	474
AT1G76150	3	125	740	899	991
AT1G70290	3	205	504	730	915
AT1G19530	3	349	236	487	935
AT1G09570	2	257	669	926
AT1G02660	2	32	849	881
AT1G25400	3	257	364	401	879
AT1G58180	2	595	266	861
AT1G07040	4	298	69	409	710	964
AT1G56220	2	832	65	897
AT1G56700	2	58	878	936
AT1G23390	1	0	247
AT1G17860	4	118	520	735	767	876
AT1G12360	3	457	59	183	973
AT1G68440	2	254	605	859
AT1G06570	1	0	844
AT1G43700	1	0	251
AT1G24440	3	71	96	148	238
AT1G74840	1	0	532
AT1G80440	2	103	855	958
AT1G23870	2	757	34	791
AT1G12780	6	91	260	293	399	567	697	717
AT1G21680	2	88	895	983
AT1G21780	2	41	237	278
AT1G21760	2	328	457	785
AT1G54740	3	394	32	52	821
AT1G21920	3	442	66	747	951
AT1G72710	1	0	384
AT1G10140	4	144	157	178	342	589
AT1G10150	1	0	981
AT1G28330	1	0	634
AT1G73260	1	0	345
AT1G11380	2	515	143	658
AT1G15040	2	154	405	559
AT1G71030	2	95	524	619
AT1G53400	3	258	200	384	716
AT1G53580	2	464	505	969
AT1G53570	5	139	48	156	440	575	606
AT1G15670	2	455	54	509
AT1G27290	1	0	977
AT1G03090	2	950	19	969
AT1G77210	3	212	260	332	685
AT1G54100	2	217	349	566
AT1G72150	2	75	132	207
AT1G16240	1	0	717
AT1G03610	1	0	772
AT1G04440	3	253	82	246	589
AT1G04400	2	380	330	710
AT1G03850	3	253	274	503	781
AT1G33050	1	0	825
AT1G22640	1	0	130
AT1G22930	1	0	657
AT1G79700	1	0	840
AT2G24240	7	115	66	94	129	468	597	658	757
AT2G29740	2	119	738	857
AT2G01490	1	0	990
AT2G24550	3	290	1	28	582
AT2G29330	3	388	161	239	937
AT2G30360	1	0	769
AT2G01850	2	134	264	398
AT2G47270	6	158	59	67	80	246	452	849
AT2G18700	4	221	136	455	687	799
AT2G22980	5	153	308	365	564	732	922
AT2G17450	2	633	261	894
AT2G17500	2	310	487	797
AT2G28110	1	0	551
AT2G17880	2	97	885	982
AT2G40000	4	270	15	60	565	826
AT2G05540	4	301	39	525	868	942
AT2G33830	5	150	245	308	476	617	848
AT2G27830	1	0	474
AT2G23450	1	0	2
AT2G46220	1	0	704
AT2G34500	2	650	7	657
AT2G40420	1	0	970
AT2G21045	2	92	616	708
AT2G21240	1	0	397
AT2G15890	6	178	66	157	691	705	814	958
AT2G37130	2	210	743	953
AT2G20670	1	0	708
AT2G32150	1	0	34
AT2G31945	2	371	340	711
AT2G37750	6	169	5	89	629	635	662	852
AT2G32710	3	163	257	460	583
AT2G04690	1	0	476
AT2G38820	2	391	584	975
AT2G33150	2	26	748	774
AT2G42890	2	592	290	882
AT2G36320	3	385	82	426	852
AT2G36220	4	159	261	289	476	738
AT2G25090	2	352	357	709
AT2G30600	3	293	206	416	793
AT2G25080	1	0	166
AT2G25200	4	207	185	474	506	807
AT2G02710	5	41	713	774	837	842	879
AT2G26430	2	275	507	782
AT2G03310	5	140	74	92	188	343	634
AT2G36900	1	0	138
AT2G39570	4	85	457	631	637	714
AT3G06380	4	204	382	855	961	996
AT3G06080	6	127	251	266	297	487	807	888
AT3G51910	2	734	91	825
AT3G51840	2	173	763	936
AT3G51370	2	16	675	691
AT3G51730	1	0	905
AT3G29035	1	0	546
AT3G46510	2	270	328	598
AT3G06850	2	669	23	692
AT3G49790	4	159	414	690	703	892
AT3G49940	2	837	53	890
AT3G22620	1	0	942
AT3G17000	1	0	568
AT3G45300	2	45	445	490
AT3G05880	4	101	305	442	482	609
AT3G48530	4	159	239	548	692	716
AT3G14280	3	330	274	409	935
AT3G20340	3	259	461	931	979
AT3G48990	3	129	249	416	507
AT3G30775	4	164	373	400	453	866
AT3G59940	5	142	390	401	619	927	959
AT3G15450	2	937	2	939
AT3G14990	1	0	831
AT3G60140	2	520	372	892
AT3G02140	1	0	109
AT3G47160	1	0	806
AT3G13062	3	170	364	536	704
AT3G47340	3	158	568	872	884
AT3G13750	2	273	273	546
AT3G52840	1	0	61
AT3G02340	2	138	227	365
AT3G13450	2	305	667	972
AT3G61260	1	0	694
AT3G61060	2	691	205	896
AT3G15630	3	340	165	793	845
AT3G10020	2	831	137	968
AT3G04350	1	0	45
AT4G23450	4	210	9	256	576	640
AT4G35770	6	30	816	843	864	904	917	968
AT4G35750	2	167	600	767
AT4G28300	1	0	969
AT4G03510	2	325	423	748
AT4G28040	6	176	79	99	291	380	554	960
AT4G34138	3	484	25	417	994
AT4G34030	2	391	389	780
AT4G37220	2	8	586	594
AT4G38470	1	0	835
AT4G02050	2	424	324	748
AT4G13530	2	261	626	887
AT4G19860	1	0	527
AT4G00355	5	125	412	439	555	615	913
AT4G36040	3	299	235	791	833
AT4G36860	1	0	349
AT4G36730	5	106	479	696	735	756	905
AT4G16520	5	167	288	323	332	766	957
AT4G27410	3	448	67	378	964
AT5G60680	3	244	494	974	983
AT5G10860	2	259	725	984
AT5G45360	1	0	963
AT5G18600	3	77	344	449	498
AT5G61590	5	90	130	167	388	396	492
AT5G44790	2	873	21	894
AT5G49450	3	310	52	108	673
AT5G49360	4	143	506	579	899	937
AT5G16110	3	401	72	263	874
AT5G65110	2	60	851	911
AT5G21170	5	216	57	136	166	804	921
AT5G43780	1	0	908
AT5G59960	2	700	277	977
AT5G28050	4	120	54	116	123	414
AT5G22920	2	332	49	381
AT5G16880	2	213	319	532
AT5G02160	1	0	989
AT5G26740	3	282	3	324	568
AT5G57900	2	50	758	808
AT5G63620	1	0	267
AT5G58375	1	0	617
AT5G09440	3	155	436	722	746
AT5G59420	5	126	426	528	865	899	933
AT5G20250	2	364	567	931
AT5G14120	3	362	221	418	945
AT5G43060	3	93	133	184	320
AT5G08350	1	0	599
AT5G51970	2	238	304	542
AT5G41080	1	0	14
AT5G56180	1	0	969
AT5G56870	1	0	540
AT5G18650	2	184	756	940
AT5G18630	2	8	800	808
AT5G19120	1	0	968
AT5G07440	1	0	276
AT5G48110	1	0	236
