# Supplementary material for: From dusk till dawn: the Arabidopsis thaliana sugar starving responsive network
Source: Front Plant Sci. 2014 Sep 22;5:482. doi: 10.3389/fpls.2014.00482 (PMC4170100; doi:10.3389/fpls.2014.00482)
Supplement: Supplementary file 3 [file DataSheet3.XLSX]

## Sheet: S4 promomer_GATAA
Supplementary Data Sheet 3. Cis-acting promoter elements detected by PROMOMER. Total occurrence an localization of GATAA in each promoter.
AGI id	total	av-diff	offsets
AT1G25230	4	161	330	709	779	814
AT1G18270	2	278	631	909
AT1G80920	5	176	228	402	761	848	932
AT1G69526	4	305	65	515	909	981
AT1G13450	1	0	35
AT1G70290	6	146	192	520	841	849	857	922
AT1G19530	3	328	271	723	927
AT1G09570	3	147	128	246	423
AT1G58180	4	191	394	486	499	968
AT1G07040	1	0	515
AT1G56220	3	331	84	118	746
AT1G06700	2	839	23	862
AT1G56700	2	141	94	235
AT1G23390	2	18	240	258
AT1G17860	1	0	630
AT1G06400	2	447	303	750
AT1G12360	1	0	696
AT1G68440	2	286	468	754
AT1G43700	2	700	202	902
AT1G24440	4	123	595	629	827	965
AT1G30730	4	221	237	501	583	901
AT1G74840	2	706	17	723
AT1G80180	7	152	61	601	668	710	854	878	978
AT1G23870	3	348	139	568	836
AT1G12780	2	518	99	617
AT1G21680	1	0	784
AT1G21780	1	0	908
AT1G21760	1	0	641
AT1G21450	4	27	190	199	205	272
AT1G21920	2	183	334	517
AT1G10150	3	138	623	645	899
AT1G28330	3	391	180	566	963
AT1G73260	3	147	212	271	506
AT1G11380	2	511	300	811
AT1G15040	1	0	907
AT1G71030	2	519	269	788
AT1G53400	3	289	165	265	743
AT1G53580	1	0	975
AT1G53570	1	0	511
AT1G15380	2	441	244	685
AT1G27290	5	152	259	371	598	850	868
AT1G03090	2	795	96	891
AT1G77210	2	135	768	903
AT1G54100	1	0	899
AT1G72150	1	0	377
AT1G16240	2	243	751	994
AT1G03610	2	190	492	682
AT1G04440	4	190	422	447	882	994
AT1G04400	2	535	390	925
AT1G03850	2	406	307	713
AT1G22640	1	0	195
AT1G22930	2	376	557	933
AT1G55510	2	205	201	406
AT1G79700	5	129	295	329	523	586	812
AT2G24240	3	208	285	546	702
AT2G01490	1	0	654
AT2G24550	3	337	15	405	690
AT2G29330	2	166	471	637
AT2G30360	2	443	115	558
AT2G47270	7	119	206	381	543	557	677	777	920
AT2G18700	2	308	257	565
AT2G22980	1	0	878
AT2G17450	1	0	367
AT2G17500	1	0	869
AT2G28110	1	0	341
AT2G40000	1	0	685
AT2G05540	1	0	149
AT2G33830	2	98	106	204
AT2G27830	2	456	120	576
AT2G23450	4	278	38	158	552	873
AT2G46220	3	229	487	565	945
AT2G34500	3	78	361	441	517
AT2G40420	2	17	694	711
AT2G21045	1	0	570
AT2G21240	1	0	685
AT2G15890	1	0	46
AT2G37130	5	80	355	375	431	516	675
AT2G20670	1	0	691
AT2G32150	1	0	867
AT2G31945	2	511	378	889
AT2G37750	6	146	27	194	242	680	694	760
AT2G38400	4	215	228	639	864	873
AT2G32710	1	0	277
AT2G33150	3	394	122	371	910
AT2G42890	3	359	97	296	815
AT2G42790	5	203	142	489	792	801	955
AT2G36320	6	160	188	217	225	778	811	988
AT2G36220	1	0	645
AT2G30600	1	0	752
AT2G25080	2	366	300	666
AT2G25200	1	0	908
AT2G02710	5	197	108	142	179	405	898
AT2G03310	2	7	489	496
AT2G36900	1	0	524
AT2G39310	8	72	117	129	138	233	349	370	495	627
AT2G39570	1	0	103
AT3G06420	5	179	231	449	651	903	948
AT3G06380	1	0	888
AT3G62650	1	0	958
AT3G06080	1	0	47
AT3G17810	1	0	796
AT3G51840	3	153	683	981	989
AT3G51370	3	215	459	844	889
AT3G29035	3	226	444	534	896
AT3G46510	2	300	496	796
AT3G12400	3	162	144	160	468
AT3G06850	2	370	546	916
AT3G49790	3	335	87	97	757
AT3G49780	2	297	279	576
AT3G49940	3	204	411	418	820
AT3G10770	2	240	449	689
AT3G22620	1	0	404
AT3G16857	1	0	138
AT3G17000	1	0	375
AT3G45300	1	0	589
AT3G48530	2	271	661	932
AT3G14280	1	0	347
AT3G20340	2	269	488	757
AT3G48990	3	183	561	651	928
AT3G59940	5	205	102	331	343	898	922
AT3G15450	1	0	912
AT3G14990	2	645	324	969
AT3G60140	2	480	479	959
AT3G47160	4	198	371	707	870	967
AT3G13062	1	0	314
AT3G47340	5	120	253	601	641	702	734
AT3G13200	2	89	853	942
AT3G19390	1	0	318
AT3G13750	2	244	16	260
AT3G13450	2	208	501	709
AT3G61260	2	288	643	931
AT3G61060	2	618	1	619
AT3G15630	3	448	8	520	904
AT3G10020	3	335	185	273	855
AT3G04350	2	118	635	753
AT4G23450	1	0	649
AT4G35770	3	289	214	598	793
AT4G35750	2	349	621	970
AT4G29950	1	0	834
AT4G28300	1	0	713
AT4G03510	4	161	510	529	861	995
AT4G34138	2	174	544	718
AT4G34030	5	159	214	442	648	744	850
AT4G37530	2	221	65	286
AT4G38470	4	245	6	315	373	742
AT4G21810	1	0	955
AT4G19860	2	683	27	710
AT4G36040	2	188	633	821
AT4G13830	2	142	699	841
AT4G36860	3	155	126	356	437
AT4G36730	3	337	151	468	826
AT4G16520	3	135	30	158	300
AT4G27410	3	419	19	563	858
AT5G60680	2	287	295	582
AT5G35200	4	95	365	476	552	650
AT5G23340	5	175	152	422	561	592	855
AT5G45360	1	0	354
AT5G18600	2	808	4	812
AT5G61590	3	377	113	510	868
AT5G44790	1	0	765
AT5G04040	2	277	313	590
AT5G49450	4	303	10	156	206	919
AT5G49360	2	214	438	652
AT5G16120	1	0	285
AT5G16110	2	138	193	331
AT5G21170	3	300	286	416	886
AT5G59960	1	0	608
AT5G28050	1	0	813
AT5G22920	1	0	179
AT5G16880	1	0	270
AT5G26740	1	0	439
AT5G63620	1	0	906
AT5G58375	2	25	510	535
AT5G09440	4	204	195	640	645	808
AT5G59420	1	0	399
AT5G20250	2	406	46	452
AT5G42940	4	116	167	361	386	516
AT5G19860	1	0	197
AT5G14120	7	130	32	207	411	475	710	788	812
AT5G08350	4	159	112	277	371	590
AT5G51970	1	0	536
AT5G41080	1	0	827
AT5G46180	3	471	28	420	970
AT5G56870	1	0	917
AT5G18650	2	648	193	841
AT5G19120	1	0	862
AT5G07440	4	298	25	301	358	919
AT5G57655	3	96	743	888	935
AT5G48110	2	76	17	93
