# Supplementary material for: From dusk till dawn: the Arabidopsis thaliana sugar starving responsive network
Source: Front Plant Sci. 2014 Sep 22;5:482. doi: 10.3389/fpls.2014.00482 (PMC4170100; doi:10.3389/fpls.2014.00482)
Supplement: Supplementary file 4 [file DataSheet4.XLSX]

## Sheet: cell wall S6
Supplementary Data Sheet 4. Cell wall metabolic genes showing an altered expression pattern in the starch-deficient mutant lines.
				dusk				dawn
Pathway	Annotation (TAIR)	Gene name	AGI code	adg1	be2 be3	adg1 be2 be3		adg1	be2 be3	adg1 be2 be3
glucan metabolism	beta-glucosidase	DIN2	At3g60140
	beta-xylosidase	BXL1	At5g49360
	beta-galactosidase	BGAL4	At5g56870
	beta-galactosidase	BGAL2	At3g52840
	beta-galactosidase	BGAL1	At3g13750
	xyloglucan endotransglycosylase	EXGT-A3	At2g01850
	xyloglucan endotransglycosylase	MERI5B	At4g30270
	xyloglucan endotransglycosylase	XTR3	At5g57550
	xyloglucan endotransglycosylase		At4g37800
	xyloglucan endotransglycosylase		At1g11545
	xyloglucan endotransglycosylase	EXGT-A1	At2g06850
	xyloglucan endotransglycosylase	XTH9	At4g03210
	xyloglucan endotransglycosylase		At2g36870
	glycosyl transferase	IXR9	At2g37090
	glycosyl transferase	GATL1	At1g19300
	endo-1,3-beta-glucanase		At3g07320
	endo-1,3-beta-glucanase		At5g42720
	endo-1,3-beta-glucanase		At5g58090
cellulose metabolism	phytochelatin synthetase	IRX6	At5g15630
	cellulose synthase like	CSLA01	At4g16590
	cellulose synthase like	CSLA02	At5g22740
	cellulose synthase like	CSLA07	At2g35650
	cellulose synthase like	CSLA09	At5g03760
	cellulose synthase like	CSLG1	At4g24010
	cellulose synthase	CESA2	At4g39350
	cellulose synthase	CESA3	At5g05170
	cellulose synthase	CESA5	At5g09870
	Endo-1,4 beta-glucanase	GH9C2	At1g64390
	Endo-1,4 beta-glucanase	KOR3	At4g24260
	cellulase	CEL1	At1g70710
	Endo-1,4 beta-glucanase	KOR1	At5g49720
pectin metabolism	pectinase		At3g06770
	pectinase		At3g62110
	pectinase		At4g23820
	pectinase		At1g80170
	pectinase		At5g49215
	pectate lyase		At3g53190
	pectate lyase		At1g04680
	pectate lyase		At3g07010
	pectate lyase		At5g48900
	pectate lyase		At3g09540
	pectate lyase		At4g24780
	pectate lyase		At5g63180
	xylogalacturonan xylosyltransferase	XGD1	At5g33290
	pectin methylesterase	ATPME1	At1g53840
	pectin methylesterase	ATPME3	At3g14310
	pectin acetylesterase		At3g05910
	pectinesterase		At3g49220
	pectinesterase		At5g09760
	pectinesterase		At3g05610
	pectinesterase		At5g47500
	pectinesterase	ATPPM1	At1g69940
structural component	proline-rich protein	PRP2	At2g21140
	proline-rich protein	PRP4	At4g38770
	cell wall protein precursor		At2g20870
	extensin	ATEPR1	At2g27380
	extensin		At2g15880
	extensin		At3g24480
	glycine-rich protein	ATGRP5	At3g20470
	fasciclin-like arabinogalactan-protein	FLA12	At5g60490
	fasciclin-like arabinogalactan-protein	FLA2	At4g12730
	fasciclin-like arabinogalactan-protein	FLA7	At2g04780
	fasciclin-like arabinogalactan-protein	FLA8	At2g45470
	fasciclin-like arabinogalactan-protein	FLA9	At1g03870
	fasciclin-like arabinogalactan-protein	FLA15	At3g52370
	fasciclin-like arabinogalactan-protein	FLA18	At3g11700
	fasciclin-like arabinogalactan-protein	FLA13	At5g44130
	arabinogalactan-protein	AGP4	At5g10430
	arabinogalactan-protein	AGP9	At2g14890
	arabinogalactan-protein	AGP12	At3g13520
	arabinogalactan-protein	AGP15	At5g11740
	arabinogalactan-protein	AGP20	At3g61640
	arabinogalactan-protein	AGP18	At4g37450
cell wall modification	Alpha-Expansin 1	ATEXP1	At1g69530
	Alpha-Expansin 3	ATEXP3	At2g37640
	Alpha-Expansin 4	ATEXP4	At2g39700
	Alpha-Expansin 5	ATEXP5	At3g29030
	Alpha-Expansin 6	ATEXP6	At2g28950
	Alpha-Expansin 8	ATEXP8	At2g40610
	Alpha-Expansin 9	ATEXP9	At5g02260
	Alpha-Expansin 10	ATEXP10	At1g26770
	Alpha-Expansin 11	ATEXP11	At1g20190
	Alpha-Expansin 13	ATEXP13	At3g03220
	Alpha-Expansin 15	ATEXP15	At2g03090
	Alpha-Expansin 16	ATEXP16	At3g55500
	Alpha-Expansin 18	ATEXP18	At1g62980
	Beta-Expansin 3	ATEXPB3	At4g28250
	glycerophosphodiester phosphodiesterase	SVL2	At5g55480
	reversibly glycosylated polypeptide-1	RGP1	At3g02230
Nucleotide-sugar	xyloglucan galactosyltransferase	MUR3	At2g20370
interconversion	UDP-D-gluconate 4-epimerase 6	GAE6	At3g23820
	UDP-glucose 6-dehydrogenase		At5g15490
	UDP-galactose 4-epimerase	UGE1	At1g12780
	xylose isomerase		At5g57655
Trehalose metabolism	trehalose-6-phosphate synthase	TPS11	At2g18700
	trehalose-6-phosphate synthase	TPS8	At1g70290
	trehalose-6-phosphate synthase	TPS9	At1g23870
	trehalase	TRE1	At4g24040
snrk1 signaling	SnRK1 kinase beta-subunit	KINβ1	At5g21170				1
	SNF1-related protein kinase regulatory subunit	KING1	At3g48530				1
	ARABIDOPSIS ORTHOLOG OF SUGAR BEET HS1 PRO-1 2	ATHSPRO2	At2g40000				1
