# Supplementary material for: From dusk till dawn: the Arabidopsis thaliana sugar starving responsive network
Source: Front Plant Sci. 2014 Sep 22;5:482. doi: 10.3389/fpls.2014.00482 (PMC4170100; doi:10.3389/fpls.2014.00482)
Supplement: Supplementary file 5 [file DataSheet5.XLSX]

## Sheet: lipid S5
Supplementary Data Sheet 5. Expression pattern of lipid metabolic genes showing an altered expression pattern in the starch-deficient mutant lines.
Pathway	Annotation (TAIR)	Gene name	AGI code	adg1	be2 be3	adg1 be2 be3		adg1	be2 be3	adg1 be2 be3
Lipid storage	triacylglycerol lipase	SDP1	At5g04040
	seed storage/lipid transfer protein (LTP)		At3g22620
	glycine-rich protein / oleosin		At5g56100
peroxisome proliferation	peroxisomal biogenesis factor	PEX11E	At3g61070
Fatty acid beta-oxidation	acyl-CoA oxidase	ACX1	At4g16760
	acyl-CoA oxidase	ACX2	At5g65110
	acyl-CoA oxidase	ACX4	At3g51840
	enoyl-CoA hydratase	ECH2	At1g76150
	citrate synthase	CSY3	At2g42790
	3-ketoacyl-CoA thiolase	PED1	At2g33150
Lipid catabolism	glycerophosphodiester phosphodiesterase	GDPD2	At5g41080
	phospholipase A		At4g19860
	C22-sterol desaturase	CYP710A1	At2g34500
	hydrolase		At5g16120
	saposin B domain-containing protein		At3g51730
	triacylglycerol lipase		At5g18630
	triacylglycerol lipase		At1g02660
	esterase/lipase/thioesterase		At3g62860
cuticle biosynthesis	regulatory protein	BDG1	At1g64670
	aldehyde decarbonylase	CER1	At1g02205
	regulatory protein	CER2	At4g24510
	sterol desaturase	CER3	At5g57800
	alcohol-forming fatty acyl-CoA reductase	CER4	At4g33790
	long-chain acyl-CoA synthetase	CER8	At2g47240
	enoyl-CoA reductase	CER10	At3g55360
	ABC transporter	COF1	At1g17840
	glycerol-3-phosphate acyltransferase	GPAT4	At1g01610
	3-ketoacyl-CoA synthase	KCS1	At1g01120
	3-ketoacyl-CoA synthase	KCS4	At1g19440
	3-ketoacyl-CoA synthase	KCS8	At2g15090
	3-ketoacyl-CoA synthase	KCS9	At2g16280
	3-ketoacyl-CoA synthase	KCS10	At2g26250
	CYP86A8	LACERATA	At2g45970
	serine/threonine protein kinase	WAK2	At1g21270
	esterase/lipase/thioesterase		At5g22460
	GDSL-motif lipase/hydrolase		At3g16370
	o-acyl transferase		At5g55380
