# Supplementary material for: From dusk till dawn: the Arabidopsis thaliana sugar starving responsive network
Source: Front Plant Sci. 2014 Sep 22;5:482. doi: 10.3389/fpls.2014.00482 (PMC4170100; doi:10.3389/fpls.2014.00482)
Supplement: Supplementary file 6 [file DataSheet6.XLSX]

## Sheet: amino acid S9
Supplementary Data Sheet 6. Expression pattern of amino acid metabolic genes showing an altered expression pattern in the starch-deficient mutant lines.
Amino acid metabolic genes showing an altered expression pattern in adg1, adg1 be2 be3 and/or be2 be3.				dusk				dawn
Pathway	Annotation (TAIR)	Gene name	AGI code	adg1	be2 be3	adg1 be2 be3		adg1	be2 be3	adg1 be2 be3
	branched-chain alpha-keto acid dehydrogenase E1 β subunit	DIN4	At3g13450
	branched-chain alpha-keto acid dehydrogenase E1 β subunit	BCDH E1β	At1g55510
	branched chain alpha-keto acid dehydrogenase E2 subunit	DIN3	At3g06850
	isovaleryl-CoA-dehydrogenase	IVD	At3g45300
	methylcrotonyl-CoA carboxylase alpha chain	MCCA sub1	At1g03090
	methylcrotonyl-CoA carboxylase beta chain	MCCB sub2	At4g34030
BCAA biosynthesis	acetolactate synthase small subunit	AHASS1	At2g31810
Glucosinolate biosynthesis	2-isopropylmalate synthase	IMS2	At5g23020
	2-isopropylmalate synthase	IMS3	At5g23010
	cytochrome P450	CYP79B3	At2g22330
	C-S lyase	SUR1	At2g20610
	2-oxoglutarate-dependent dioxygenase	AOP2	At4g03060
	cytochrome P450	CYP83A1	At4g13770
	desulfoglucosinolate sulfotransferase	ATST5C	At1g18590
	hydrolase	ESM1	At3g14210
	myrosinase	TGG1	At5g26000
	branched-chain amino acid aminotransferase	BCAT4	At3g19710
