# Supplementary material for: From dusk till dawn: the Arabidopsis thaliana sugar starving responsive network
Source: Front Plant Sci. 2014 Sep 22;5:482. doi: 10.3389/fpls.2014.00482 (PMC4170100; doi:10.3389/fpls.2014.00482)
Supplement: Supplementary file 7 [file DataSheet7.XLSX]

## Sheet: secondary met S10
Supplementary Data Sheet 7. Expression pattern of secondary metabolism related genes showing an altered expression pattern in starch-deficient mutant lines.
				dusk				dawn
Pathway	Annotation (TAIR)	Gene name	AGI code	adg1	be2 be3	adg1 be2 be3		adg1	be2 be3	adg1 be2 be3
Phenylpropanoid and	chalcone synthase	CHS	At5g13930
flavonoid synthesis	chalcone-flavanone isomerase	CHIL	At5g05270
	flavanone 3-hydroxylase	F3H	At3g51240
	flavonol synthase	FLS1	At5g08640
	UDP-glycosyltransferase	UGT78D1	At1g30530
	transcription factor	MYB4	At4g38620
	glutathione S-transferase	GSTF12	At5g17220
	transcription factor	PAP1	At1g56650
Lignin biosynthesis	chitinase-like protein	CTL1	At1g05850
	UDP-glycosyltransferase	UGT84A2	At3g21560
	UDP-glycosyltransferase	UGT84A4	At4g15500
	cinnamyl-alcohol dehydrogenase	CAD1	At1g72680
	cinnamyl-alcohol dehydrogenase	CAD5	At4g34230
	cinnamoyl-CoA reductase		At5g14700
	cinnamoyl-CoA reductase		At4g30470
	laccase	LAC17	At5g60020
	laccase	LAC11	At5g03260
	laccase	LAC2	At2g29130
	laccase	LAC4	At2g38080
	multi-copper oxidase type I	SKS2	At5g51480
	multi-copper oxidase type I	SKS6	At1g41830
	multi-copper oxidase type I	SKU5	At4g12420
	ferulate 5-hydroxylase	CYP84A1	At4g36220
	pinoresinol reductase	PRR1	At1g32100
	O-methyltransferase	OMT1	At5g54160
	caffeoyl CoA 3-O-methyltransferase	CCOAMT	At1g67980
	caffeoyl-CoA 3-O-methyltransferase		At4g34050
polyamine biosynthesis	agmatine deiminase	EMB1873	At5g08170
	arginine decarboxylase	ADC2	At4g34710
	polyamine oxidase	PAO3	At3g59050
	polyamine oxidase	PAO4	At1g65840
